# Supplementary material for: A Serological Investigation of Porcine Reproductive and Respiratory Syndrome and Three Coronaviruses in the Campania Region, Southern Italy
Source: Viruses. 2023 Jan 20;15(2):300. doi: 10.3390/v15020300 (PMC9964103; doi:10.3390/v15020300)
Supplement: Supplementary file 1 [file viruses-15-00300-s001.zip]

Archive with 1 entries (1 files):
- viruses-2158442-supplementary.pdf
